# Supplementary material for: Influence of Fetomaternal Microchimerism on Maternal NK Cell Reactivity against the Child’s Leukemic Blasts
Source: Biomedicines. 2022 Mar 4;10(3):603. doi: 10.3390/biomedicines10030603 (PMC8945103; doi:10.3390/biomedicines10030603)
Supplement: Supplementary file 1 [file biomedicines-10-00603-s001.zip]

Archive with 1 entries (1 files):
- biomedicines-1605662-supplementary.pdf
